# Supplementary material for: Evaluation of the Kaira COVID-19/Flu/RSV Detection Kit for detection of SARS-CoV-2, influenza A/B, and respiratory syncytial virus: A comparative study with the PowerChek SARS-CoV-2, influenza A&B, RSV Multiplex Real-time PCR Kit
Source: PLoS One. 2022 Dec 14;17(12):e0278530. doi: 10.1371/journal.pone.0278530 (PMC9750031; doi:10.1371/journal.pone.0278530)
Supplement: S1 File — (XLSX) [file pone.0278530.s001.xlsx]

## Sheet: Sheet1
Specimen no.	Kaira COVID-19/Flu/RSV Detection Kit						PowerChek SARS-CoV-2, Influenza A&B, RSV Multiplex Real-time PCR Kit
	Ct value					Result	Ct value							Result
	SARS-CoV-2	Influenza A	Influenza B	RSV	IC		SARS-CoV-2 (E gene)	SARS-CoV-2 (ORF1ab)	IC	Influenza A	Influenza B	RSV	IC
1	-	-	-	-	27.7969	Negative	-	-	27.7205	-	-	-	28.1987	Negative
2	-	23.886	-	-	26.1514	Influenza A	-	-	24.8589	19.5568	-	-	25.3225	Influenza A
3	-	-	33.6217	-	25.7003	Influenza B	-	-	23.8505	-	30.0838	-	24.7453	Influenza B
4	-	-	19.8621	-	31.4286	Influenza B	-	-	27.0422	-	17.0137	-	29.9817	Influenza B
5	30.043	-	-	-	27.3056	SARS-CoV-2	30.0925	28.8324	25.5593	-	-	-	26.9965	SARS-CoV-2
6	-	-	-	32.1881	30.0255	RSV	-	-	30.0402	-	-	33.0068	31.3229	RSV
7	37.2423	-	-	-	24.5542	SARS-CoV-2	36.8871	34.6383	23.1937	-	-	-	24.1526	SARS-CoV-2
8	37.1538	-	-	-	23.3879	SARS-CoV-2	36.7603	34.6448	21.936	-	-	-	22.8744	SARS-CoV-2
9	-	25.6516	-	-	31.5407	Influenza A	-	-	29.1767	22.8781	-	-	29.8631	Influenza A
10	-	-	29.0132	-	28.8848	Influenza B	-	-	28.1733	-	25.4477	-	28.9097	Influenza B
11	-	26.3717	-	-	29.717	Influenza A	-	-	28.4958	23.5414	-	-	29.2967	Influenza A
12	32.7212	-	-	-	26.2269	SARS-CoV-2	33.2398	32.1736	24.0133	-	-	-	25.6133	SARS-CoV-2
13	-	29.1879	-	-	25.2726	Influenza A	-	-	23.5287	23.8404	-	-	24.403	Influenza A
14	-	26.3275	-	-	29.7345	Influenza A	-	-	27.197	22.6407	-	-	27.8658	Influenza A
15	-	-	29.0481	-	30.0132	Influenza B	-	-	28.567	-	26.4192	-	29.4201	Influenza B
16	-	-	22.4977	-	24.2151	Influenza B	-	-	23.2787	-	20.094	-	23.8589	Influenza B
17	-	-	-	-	27.4265	Negative	-	-	33.2993	-	-	-	33.6199	Negative
18	-	-	-	-	30.4069	Negative	-	-	24.0093	-	-	-	25.1378	Negative
19	-	-	31.7574	-	31.711	Influenza B	-	-	30.5253	-	29.1203	-	31.3765	Influenza B
20	20.5538	-	-	-	26.5085	SARS-CoV-2	20.456	19.2032	25.1811	-	-	-	27.0965	SARS-CoV-2
21	-	-	-	-	25.1163	Negative	-	-	32.9957	-	-	-	33.5602	Negative
22	-	20.9712	-	-	26.6901	Influenza A	-	-	24.143	18.7228	-	-	24.7943	Influenza A
23	-	-	-	16.9301	29.8251	RSV	-	-	25.0751	-	-	16.5872	27.9034	RSV
24	-	-	-	-	30.0338	Negative	-	-	27.7959	-	-	-	28.9859	Negative
25	-	-	24.4049	-	28.1986	Influenza B	-	-	26.9031	-	21.2313	-	27.5782	Influenza B
26	-	34.0697	-	-	28.2286	Influenza A	-	-	25.2147	29.8274	-	-	26.074	Influenza A
27	-	29.0723	-	-	30.9703	Influenza A	-	-	29.3029	25.9686	-	-	30.0941	Influenza A
28	-	32.6976	-	-	28.8174	Influenza A	-	-	27.5824	29.103	-	-	28.3931	Influenza A
29	-	-	24.3564	-	27.0771	Influenza B	-	-	25.199	-	22.3678	-	25.7083	Influenza B
30	35.5069	-	-	-	26.3904	SARS-CoV-2	35.001	34.2276	24.9108	-	-	-	26.3614	SARS-CoV-2
31	-	38.71	-	-	28.6279	Influenza A	-	-	27.6039	33.1419	-	-	28.2638	Influenza A
32	38.9768	-	-	-	25.767	SARS-CoV-2	36.838	37.3724	23.165	-	-	-	24.6646	SARS-CoV-2
33	-	-	-	-	30.7674	Negative	-	-	26.3048	-	-	-	27.1231	Negative
34	-	-	32.5703	-	28.6501	Influenza B	-	-	26.9363	-	28.8188	-	27.5077	Influenza B
35	-	-	-	-	27.8233	Negative	-	-	28.7942	-	-	-	29.5615	Negative
36	-	-	26.4798	-	26.6591	Influenza B	-	-	24.8578	-	24.0042	-	25.4625	Influenza B
37	-	-	-	26.2829	23.5291	RSV	-	-	21.8251	-	-	25.8371	23.5738	RSV
38	-	-	-	18.1502	28.8313	RSV	-	-	26.0078	-	-	17.7918	25.747	RSV
39	-	-	21.5333	-	33.1423	Influenza B	-	-	28.1255	-	18.2069	-	31.4733	Influenza B
40	16.0558	-	-	-	32.614	SARS-CoV-2	16.7076	14.9085	25.2644	-	-	-	27.2545	SARS-CoV-2
41	-	-	-	-	30.8638	Negative	-	-	30.4163	-	-	-	31.1797	Negative
42	-	-	30.069	-	27.2359	Influenza B	-	-	25.9926	-	27.0053	-	26.6191	Influenza B
43	-	-	-	-	30.1656	Negative	-	-	29.0079	-	-	-	29.6602	Negative
44	-	-	24.8237	-	25.2636	Influenza B	-	-	23.2504	-	18.6112	-	23.7028	Influenza B
45	-	-	-	20.1889	28.6154	RSV	-	-	26.1617	-	-	19.9976	27.3253	RSV
46	30.4818	-	-	-	27.5478	SARS-CoV-2	30.1574	29.2378	25.2506	-	-	-	27.0328	SARS-CoV-2
47	34.9107	-	-	-	26.008	SARS-CoV-2	33.6741	32.9422	24.2172	-	-	-	26.0962	SARS-CoV-2
48	-	26.0213	-	-	29.3268	Influenza A	-	-	27.4584	22.957	-	-	28.3238	Influenza A
49	-	32.7915	-	-	25.5441	Influenza A	-	-	21.9461	27.4776	-	-	22.7814	Influenza A
50	-	-	-	-	29.1825	Negative	-	-	28.7935	-	-	-	29.6316	Negative
51	-	-	-	-	28.4951	Negative	-	-	27.2607	-	-	-	27.8045	Negative
52	-	-	-	23.6001	28.6595	RSV	-	-	26.4263	-	-	24.3836	27.7832	RSV
53	-	26.7034	-	-	26.7396	Influenza A	39.894	-	25.0334	22.6716	-	-	25.6444	Influenza A
54	-	-	23.4983	-	26.3404	Influenza B	-	-	25.2374	-	20.4394	-	26.0648	Influenza B
55	-	-	17.6958	-	29.4723	Influenza B	-	-	25.0608	-	14.078	-	28.6372	Influenza B
56	-	-	23.1266	-	32.2789	Influenza B	-	-	28.5092	-	20.6774	-	30.0989	Influenza B
57	-	-	30.4975	-	25.4866	Influenza B	-	-	24.3612	-	27.4045	-	25.1513	Influenza B
58	26.0898	-	-	-	26.6624	SARS-CoV-2	26.4102	24.9208	23.6316	-	-	-	25.2642	SARS-CoV-2
59	-	-	27.4214	-	23.3688	Influenza B	-	-	21.756	-	24.9874	-	22.3975	Influenza B
60	19.3686	-	-	-	25.3033	SARS-CoV-2	19.9523	18.0889	25.4798	-	-	-	27.4711	SARS-CoV-2
61	-	31.1247	-	-	27.3892	Influenza A	-	-	25.8959	27.6486	-	-	26.6458	Influenza A
62	-	-	-	-	27.0837	Negative	38.0567	-	26.2533	-	-	-	27.7372	Negative
63	-	-	-	-	29.9977	Negative	-	-	31.4263	-	-	-	33.1559	Negative
64	-	-	-	-	32.0189	Negative	-	-	32.0244	-	-	-	32.6495	Negative
65	-	-	31.6677	-	32.3318	Influenza B	-	-	30.7229	-	27.954	-	31.8509	Influenza B
66	-	-	-	-	23.0119	Negative	-	-	27.2232	-	-	-	28.1239	Negative
67	-	-	27.6033	-	25.8788	Influenza B	-	-	24.3859	-	25.571	-	25.3006	Influenza B
68	33.8384	-	-	-	28.5245	SARS-CoV-2	34.5623	33.1644	26.2222	-	-	-	28.1518	SARS-CoV-2
69	-	-	-	-	27.1925	Negative	-	-	31.368	-	-	-	32.7544	Negative
70	21.6405	-	-	-	27.7153	SARS-CoV-2	22.1944	20.4658	26.8568	-	-	-	28.87	SARS-CoV-2
71	-	-	-	24.0734	28.7756	RSV	-	-	26.7304	-	-	25.1985	28.2988	RSV
72	-	-	-	31.0622	28.1054	RSV	-	-	25.7789	-	-	31.3138	27.7695	RSV
73	-	-	-	-	26.2392	Negative	-	-	26.508	-	-	-	27.4947	Negative
74	-	-	-	-	33.3533	Negative	-	-	33.745	-	-	-	36.2611	Negative
75	-	-	-	17.9637	29.0183	RSV	-	-	25.4655	-	-	18.061	26.8842	RSV
76	-	-	30.1846	-	25.569	Influenza B	-	-	24.3075	-	27.4019	-	25.0776	Influenza B
77	-	-	-	25.3495	27.7655	RSV	-	-	26.4736	-	-	24.5779	26.9557	RSV
78	-	-	32.5399	-	29.0441	Influenza B	-	-	29.16	-	29.316	-	28.1328	Influenza B
79	-	-	-	19.4793	24.6285	RSV	-	-	22.1741	-	-	19.562	23.4473	RSV
80	-	-	-	31.0437	28.1433	RSV	-	-	26.5675	-	-	31.5712	27.5224	RSV
81	-	35.3777	-	-	28.9609	Influenza A	-	-	26.2225	31.3403	-	-	27.3592	Influenza A
82	-	29.7356	-	-	25.641	Influenza A	-	-	24.0121	26.6642	-	-	24.8002	Influenza A
83	-	-	33.9327	-	28.0233	Influenza B	-	-	25.654	-	29.7001	-	26.1835	Influenza B
84	-	-	28.409	-	27.545	Influenza B	-	-	27.0267	-	25.6419	-	27.7931	Influenza B
85	-	21.4022	-	-	29.0884	Influenza A	-	-	26.9211	18.9739	-	-	27.6106	Influenza A
86	29.2371	-	-	-	26.3998	SARS-CoV-2	29.4269	27.9856	25.7218	-	-	-	27.0184	SARS-CoV-2
87	-	20.2338	-	-	32.1204	Influenza A	-	-	28.9188	17.8552	-	-	29.7478	Influenza A
88	-	-	-	23.1012	28.2038	RSV	-	-	25.8137	-	-	22.6085	27.0648	RSV
89	28.2604	-	-	-	24.25	SARS-CoV-2	28.282	26.9804	21.7989	-	-	-	23.6457	SARS-CoV-2
90	-	-	-	-	29.5629	Negative	-	-	24.0409	-	-	-	24.9857	Negative
91	-	-	-	-	27.3012	Negative	-	-	26.5967	-	-	-	28.1419	Negative
92	-	-	21.4726	-	27.9984	Influenza B	-	-	26.3451	-	19.8091	-	27.5922	Influenza B
93	-	-	-	27.2357	0	RSV	-	-	25.4926	-	-	20.2928	27.2266	RSV
94	-	27.3052	-	-	31.0629	Influenza A	-	-	27.3287	23.6553	-	-	28.4706	Influenza A
95	-	-	-	29.312	34.5751	RSV	-	-	32.5215	-	-	28.9768	34.6022	RSV
96	-	-	23.5723	-	27.773	Influenza B	-	-	26.4341	-	19.8453	-	27.964	Influenza B
97	-	-	-	17.4431	29.9093	RSV	-	-	25.7082	-	-	16.7358	26.6348	RSV
98	29.6052	-	-	-	26.6311	SARS-CoV-2	29.5998	27.7	24.846	-	-	-	27.1692	SARS-CoV-2
99	-	-	-	23.0133	29.606	RSV	-	-	27.6946	-	-	22.0159	29.5767	RSV
100	19.5427	-	-	-	30.6351	SARS-CoV-2	20.2223	18.1676	27.6238	-	-	-	30.2313	SARS-CoV-2
101	-	26.667	-	-	31.7084	Influenza A	-	-	30.0952	22.4116	-	-	31.5002	Influenza A
102	-	-	-	-	28.5399	Negative	-	-	30.1271	-	-	-	31.9458	Negative
103	-	26.1319	-	-	25.5582	Influenza A	-	-	24.385	21.4994	-	-	25.9566	Influenza A
104	23.6381	-	-	-	23.0775	SARS-CoV-2	23.5077	21.5513	20.5129	-	-	-	23.1128	SARS-CoV-2
105	-	-	27.0817	-	26.0219	Influenza B	-	-	24.3172	-	23.9609	-	25.7356	Influenza B
106	-	39.7184	-	-	31.0437	Influenza A	-	-	30.5547	32.5651	-	-	32.1063	Influenza A
107	37.458	-	-	-	26.7685	SARS-CoV-2	39.0805	35.9211	25.2927	-	-	-	27.8929	SARS-CoV-2
108	-	29.2393	-	-	25.8846	Influenza A	-	-	25.0585	25.3715	-	-	25.9442	Influenza A
109	-	-	-	27.6797	29.9693	RSV	-	-	28.8569	-	-	27.4836	30.2739	RSV
110	-	-	36.5848	-	31.2413	Influenza B	-	-	29.9519	-	31.6737	-	31.8513	Influenza B
111	-	26.4344	-	-	26.1453	Influenza A	-	-	24.7466	22.2128	-	-	26.2996	Influenza A
112	-	-	-	-	30.6576	Negative	-	-	28.4526	-	-	-	30.4047	Negative
113	-	29.4186	-	-	30.5281	Influenza A	-	-	29.1761	25.5701	-	-	30.5943	Influenza A
114	-	23.3588	-	-	30.1808	Influenza A	-	-	28.1951	19.3948	-	-	29.473	Influenza A
115	-	25.864	-	-	23.9439	Influenza A	-	-	23.1418	21.1047	-	-	24.3919	Influenza A
116	-	-	-	27.4616	28.989	RSV	-	-	27.4567	-	-	27.3272	28.9307	RSV
117	-	36.1565	-	-	30.1492	Influenza A	-	-	28.7739	33.4194	-	-	30.8235	Influenza A
118	35.6453	-	-	-	32.2156	SARS-CoV-2	36.3373	34.1792	29.9225	-	-	-	33.1475	SARS-CoV-2
119	-	-	-	-	30.7804	Negative	-	-	30.2401	-	-	-	32.1362	Negative
120	-	-	-	19.8056	28.393	RSV	-	-	26.0614	-	-	18.6995	28.7639	RSV
121	-	-	-	-	32.6116	Negative	-	-	30.4568	-	-	-	32.0187	Negative
122	-	-	29.6224	33.634	29.4443	Influenza B, RSV	-	-	27.5148	-	26.5656	34.0656	29.2956	Influenza B, RSV
123	-	-	-	-	32.4609	Negative	-	-	23.5149	-	-	-	24.8471	Negative
124	-	42.5569	22.1057	-	29.8024	Influenza B, Influenza A	-	-	26.6493	-	20.54	-	28.7083	Influenza B
125	22.1316	-	-	-	27.7522	SARS-CoV-2	22.6584	20.2781	26.202	-	-	-	29.3597	SARS-CoV-2
126	-	23.7871	-	-	28.401	Influenza A	-	-	26.372	19.9834	-	-	28.1866	Influenza A
127	-	-	23.4879	-	28.1906	Influenza B	-	-	26.3366	-	20.5754	-	28.4056	Influenza B
128	-	-	-	27.6408	27.1107	RSV	-	-	25.1527	-	-	28.0402	28.0368	RSV
129	-	-	-	19.3331	26.0698	RSV	-	-	24.821	-	-	19.1322	25.9543	RSV
130	-	-	-	29.2718	30.3189	RSV	-	-	29.3586	-	-	29.4028	31.0171	RSV
131	-	42.3375	27.2424	-	26.4621	Influenza B, Influenza A	-	-	28.9358	-	25.8002	-	24.5834	Influenza B
132	38.5217	-	-	-	26.3148	SARS-CoV-2	36.4338	35.2367	24.7317	-	-	-	27.213	SARS-CoV-2
133	-	22.7249	-	44.8177	30.0934	Influenza A	-	-	27.7945	19.927	-	-	29.6315	Influenza A
134	-	-	-	-	29.0778	Negative	-	-	30.6633	-	-	-	33.0233	Negative
135	-	-	-	-	28.2612	Negative	-	-	29.0143	-	-	-	31.3373	Negative
136	28.2631	-	-	-	30.0054	SARS-CoV-2	25.2142	23.4386	24.9018	-	-	-	27.8012	SARS-CoV-2
137	-	-	-	18.719	27.5656	RSV	-	-	25.0361	-	-	18.9833	27.698	RSV
138	-	44.593	33.7995	-	33.1606	Influenza B	-	-	31.5841	-	29.0844	-	32.8386	Influenza B
139	-	-	-	-	26.8838	Negative	-	-	29.4327	-	-	-	30.7342	Negative
140	-	-	-	25.7858	26.2154	RSV	-	-	24.3171	-	-	25.3632	27.3493	RSV
141	-	-	25.7217	-	24.2125	Influenza B	-	-	20.5665	-	20.8453	-	22.2586	Influenza B
142	-	-	-	-	28.8512	Negative	-	-	28.9604	-	-	-	30.6379	Negative
143	-	-	-	-	25.0682	Negative	-	-	30.9426	-	-	-	32.9799	Negative
144	32.412	-	-	-	26.379	SARS-CoV-2	32.2434	30.0664	25.2559	-	-	-	27.1185	SARS-CoV-2
145	-	-	-	-	26.121	Negative	-	-	29.0326	-	-	-	30.8269	Negative
146	29.5513	-	-	-	26.6775	SARS-CoV-2	29.8176	27.7477	25.0776	-	-	-	27.1928	SARS-CoV-2
147	-	-	-	17.3537	29.8193	RSV	-	-	25.9677	-	-	18.2101	28.804	RSV
148	-	-	-	-	29.6625	Negative	-	-	30.9788	-	-	-	32.4038	Negative
149	-	-	21.0273	-	29.8159	Influenza B	-	-	27.2774	-	16.8449	-	30.2882	Influenza B
150	40.2813	-	-	-	25.0454	SARS-CoV-2	35.074	34.79	25.5782	-	-	-	27.3851	SARS-CoV-2
151	-	35.2394	-	-	27.7591	Influenza A	-	-	27.022	32.6268	-	-	29.1682	Influenza A
152	34.5357	-	-	-	27.6331	SARS-CoV-2	34.9222	33.2895	24.2736	-	-	-	27.3755	SARS-CoV-2
153	23.1794	-	-	-	28.2699	SARS-CoV-2	23.7699	21.7568	26.7688	-	-	-	29.0502	SARS-CoV-2
154	19.3465	-	-	-	27.0171	SARS-CoV-2	19.7366	17.6213	24.9214	-	-	-	27.6484	SARS-CoV-2
155	-	-	-	21.3615	28.6014	RSV	-	-	27.2319	-	-	20.6118	29.5123	RSV
156	-	-	-	-	31.7031	Negative	-	-	27.4296	-	-	-	29.0576	Negative
157	33.2653	-	-	-	24.9745	SARS-CoV-2	33.5003	31.2116	23.8672	-	-	-	25.7413	SARS-CoV-2
158	-	-	-	40.5818	37.9806	RSV	-	-	31.2321	-	-	33.6335	32.8423	RSV
159	-	-	33.5646	-	31.3491	Influenza B	-	-	30.141	-	30.9426	-	32.0407	Influenza B
160	-	-	-	20.9721	25.966	RSV	-	-	24.8601	-	-	19.8266	26.306	RSV
161	21.8068	-	-	-	28.5878	SARS-CoV-2	22.1454	19.9192	27.1654	-	-	-	29.6798	SARS-CoV-2
162	36.112	-	-	-	25.782	SARS-CoV-2	35.6677	34.4795	24.2785	-	-	-	26.3569	SARS-CoV-2
163	-	-	-	-	28.3789	Negative	-	-	26.3006	-	-	-	27.4367	Negative
164	20.2158	-	-	-	25.3271	SARS-CoV-2	20.4338	18.1833	24.2816	-	-	-	26.7333	SARS-CoV-2
165	-	-	-	-	28.8139	Negative	-	-	29.1359	-	-	-	30.7211	Negative
166	-	22.5286	-	-	29.088	Influenza A	-	-	26.7509	18.4961	-	-	28.9033	Influenza A
167	-	-	-	-	27.072	Negative	-	-	31.932	-	-	-	34.2006	Negative
168	32.7569	-	-	-	26.9059	SARS-CoV-2	33.3466	31.2824	25.2351	-	-	-	27.9378	SARS-CoV-2
169	28.1303	-	-	-	25.8736	SARS-CoV-2	28.2833	26.3437	24.7709	-	-	-	26.6319	SARS-CoV-2
170	-	-	-	-	28.0169	Negative	-	-	31.3602	-	-	-	33.4171	Negative
171	-	23.3822	-	-	28.6327	Influenza A	-	-	27.0137	20.3652	-	-	28.0865	Influenza A
172	-	34.2359	-	-	27.3836	Influenza A	-	-	25.6539	30.6222	-	-	27.0931	Influenza A
173	-	-	-	-	25.2574	Negative	-	-	25.4173	-	-	-	26.8423	Negative
174	-	26.7107	-	-	23.8595	Influenza A	-	-	22.9252	22.8114	-	-	24.7438	Influenza A
175	17.6092	-	-	-	27.4436	SARS-CoV-2	18.1227	16.3047	24.5658	-	-	-	27.5847	SARS-CoV-2
176	30.0251	-	-	-	30.9647	SARS-CoV-2	30.55	28.6895	28.7506	-	-	-	30.939	SARS-CoV-2
177	-	-	-	24.7375	29.0189	RSV	-	-	27.7737	-	-	22.1672	28.8763	RSV
178	-	30.1319	-	-	25.1677	Influenza A	-	-	23.6827	25.7443	-	-	24.9634	Influenza A
179	-	29.3463	-	-	31.7331	Influenza A	-	-	30.7852	25.3229	-	-	32.259	Influenza A
180	-	-	-	28.1246	27.7295	RSV	-	-	25.6829	-	-	27.8505	28.2274	RSV
181	-	33.5671	-	-	32.2124	Influenza A	-	-	31.2356	29.8125	-	-	32.7058	Influenza A
182	14.4768	-	43.6205	-	32.6757	SARS-CoV-2	15.0505	14.1942	23.7579	-	-	-	26.5178	SARS-CoV-2
183	36.888	-	-	-	26.9034	SARS-CoV-2	36.8746	37.6468	25.9179	-	-	-	29.4983	SARS-CoV-2
184	-	-	30.2927	-	31.9007	Influenza B	-	-	30.332	-	25.4696	-	31.699	Influenza B
185	-	-	-	26.8954	29.51	RSV	-	-	27.8339	-	-	24.2909	28.6855	RSV
186	-	-	-	20.98	31.7954	RSV	-	-	28.6949	-	-	20.5282	30.474	RSV
187	-	-	36.0639	-	28.8852	Influenza B	-	-	27.6361	-	32.3196	-	28.9661	Influenza B
188	-	32.2023	-	-	30.4496	Influenza A	-	-	29.0516	28.5712	-	-	30.237	Influenza A
189	-	-	-	17.9138	23.6057	RSV	-	-	22.7743	-	-	18.8665	24.5136	RSV
190	-	-	-	21.0437	27.1317	RSV	-	-	25.5598	-	-	20.2755	27.0412	RSV
191	33.1481	-	-	-	26.6715	SARS-CoV-2	33.7346	31.741	25.3784	-	-	-	27.4438	SARS-CoV-2
192	-	22.0058	-	-	29.1913	Influenza A	-	-	26.8555	19.3591	-	-	28.2168	Influenza A
193	33.7399	-	-	-	28.2139	SARS-CoV-2	33.9909	31.5839	26.3212	-	-	-	29.0155	SARS-CoV-2
194	-	-	25.1954	-	27.6018	Influenza B	-	-	26.1472	-	22.2624	-	27.284	Influenza B
195	-	-	-	23.7798	28.9087	RSV	-	-	26.8972	-	-	24.0722	29.1628	RSV
196	-	-	-	15.6607	38.1273	RSV	-	-	28.9025	-	-	15.8412	32.4855	RSV
197	36.7949	-	-	-	30.1046	SARS-CoV-2	35.9744	34.3031	27.2436	-	-	-	30.0615	SARS-CoV-2
198	-	-	33.0943	-	27.9287	Influenza B	-	-	26.8803	-	30.4229	-	28.0759	Influenza B
199	-	-	-	-	30.5282	Negative	-	-	32.0222	-	-	-	32.7186	Negative
200	-	-	24.0367	-	29.1936	Influenza B	-	-	27.9249	-	21.8381	-	29.785	Influenza B
201	-	-	-	23.9891	28.0802	RSV	-	-	27.4349	-	-	23.274	28.9373	RSV
202	-	30.5839	-	-	28.2629	Influenza A	-	-	27.3956	28.0029	-	-	29.1828	Influenza A
203	-	-	21.1609	-	28.6504	Influenza B	-	-	26.8137	-	19.0003	-	28.3526	Influenza B
204	-	-	19.9092	-	32.339	Influenza B	-	-	26.0655	-	17.3427	-	27.9967	Influenza B
205	-	-	-	20.5171	28.0611	RSV	-	-	26.3367	-	-	21.8153	29.0118	RSV
206	-	-	-	-	30.8424	Negative	-	-	27.6172	-	-	39.3986	29.0656	Negative
207	14.3418	-	-	-	36.5448	SARS-CoV-2	15.9547	14.7093	26.0095	-	-	-	28.8459	SARS-CoV-2
208	-	-	-	-	28.1398	Negative	-	-	31.9662	-	-	-	33.9956	Negative
209	-	-	-	21.7971	32.0263	RSV	-	-	26.491	-	-	21.7591	27.9102	RSV
210	-	-	-	25.1821	25.5006	RSV	-	-	23.1687	-	-	24.6224	26.3617	RSV
211	-	20.8	-	-	26.0164	Influenza A	-	-	24.2571	18.2183	-	-	25.7596	Influenza A
212	-	-	-	20.8791	26.9527	RSV	-	-	24.6071	-	-	21.6671	28.52	RSV
213	-	-	28.8275	-	27.4456	Influenza B	-	-	26.3539	-	25.7953	-	27.4489	Influenza B
214	32.8262	-	-	-	26.2368	SARS-CoV-2	33.2792	31.5097	25.0899	-	-	-	27.1298	SARS-CoV-2
215	-	-	-	-	29.4468	Negative	-	-	28.56	-	-	-	30.666	Negative
216	-	-	32.3316	-	25.528	Influenza B	-	-	22.7862	-	29.4098	-	24.0284	Influenza B
217	-	30.7725	-	-	25.6957	Influenza A	-	-	24.739	28.4614	-	-	26.4196	Influenza A
218	-	22.9458	-	-	27.1316	Influenza A	-	-	25.288	21.7713	-	-	27.3885	Influenza A
219	-	-	32.4261	-	25.1067	Influenza B	-	-	24.4888	-	29.7525	-	26.1824	Influenza B
220	-	-	-	22.5811	23.8536	RSV	-	-	21.2079	-	-	22.1987	22.6104	RSV
221	-	-	-	18.9493	28.3281	RSV	-	-	25.8253	-	-	17.9195	28.0146	RSV
222	-	-	-	-	28.436	Negative	-	-	28.0655	-	-	-	29.8752	Negative
223	25.6242	-	-	-	26.6328	SARS-CoV-2	27.1023	24.752	25.541	-	-	-	27.6303	SARS-CoV-2
224	-	-	-	-	25.5074	Negative	-	-	24.513	-	-	-	26.4873	Negative
225	-	-	-	26.0154	27.1998	RSV	-	-	24.1791	-	-	26.5105	27.1768	RSV
226	-	-	-	21.2627	27.049	RSV	-	-	26.5368	-	-	21.8036	27.1466	RSV
227	38.0675	-	-	-	25.4057	SARS-CoV-2	36.5054	35.5621	23.3444	-	-	-	26.5441	SARS-CoV-2
228	-	-	-	-	28.0522	Negative	-	-	34.8078	-	-	-	28.9649	Negative
229	-	26.6541	-	-	25.6509	Influenza A	-	-	22.3963	22.7109	-	-	23.0341	Influenza A
230	-	-	-	-	26.9892	Negative	-	-	33.5565	-	-	-	34.94	Negative
231	-	-	-	-	29.0701	Negative	-	-	25.0637	-	-	-	27.1175	Negative
232	33.1589	-	-	-	31.2485	SARS-CoV-2	32.43	31.3922	30.8739	-	-	-	33.1051	SARS-CoV-2
233	-	-	-	-	31.6373	Negative	-	-	31.3634	-	-	-	33.2973	Negative
234	-	23.7842	-	-	29.9872	Influenza A	-	-	28.6702	22.6272	-	-	30.896	Influenza A
235	-	-	-	-	29.2583	Negative	-	-	32.1416	-	-	-	34.1842	Negative
236	-	-	21.0257	-	31.6153	Influenza B	-	-	28.1307	-	19.454	-	30.4832	Influenza B
237	-	26.9289	-	-	30.4505	Influenza A	-	-	29.4234	24.6946	-	-	30.6475	Influenza A
238	-	-	-	17.3557	28.0266	RSV	-	-	24.4872	-	-	17.2649	27.3076	RSV
239	-	-	-	21.0341	26.3735	RSV	-	-	24.6319	-	-	20.4102	27.1687	RSV
240	-	-	-	18.2422	37.6705	RSV	-	-	30.9545	-	-	19.2061	33.7716	RSV
241	-	30.6546	-	-	29.916	Influenza A	-	-	29.2453	29.0835	-	-	31.3374	Influenza A
242	20.5935	-	-	-	26.0087	SARS-CoV-2	21.3666	20.0842	24.2269	-	-	-	27.483	SARS-CoV-2
243	-	-	33.4321	-	31.4286	Influenza B	-	-	30.0752	-	32.0002	-	31.9989	Influenza B
244	-	-	-	-	35.5198	Negative	-	-	31.3987	-	-	-	32.2144	Negative
245	-	-	-	-	26.7571	Negative	-	-	30.3905	-	-	-	31.9418	Negative
246	-	27.1823	-	-	28.0197	Influenza A	-	-	26.4875	24.8109	-	-	28.051	Influenza A
247	-	-	26.7825	-	25.4851	Influenza B	-	-	24.5221	-	24.9354	-	26.0047	Influenza B
248	-	-	19.1841	-	32.6916	Influenza B	-	-	27.823	-	17.9321	-	30.9545	Influenza B
249	-	-	-	19.145	0	RSV	-	-	27.7566	-	-	18.1378	29.528	RSV
250	-	29.3041	-	-	28.1717	Influenza A	-	-	26.9742	27.5486	-	-	28.8638	Influenza A
